# Supplementary material for: Variation of Metagenome From Feedstock to Digestate in Full-Scale Biogas Plants
Source: Front Microbiol. 2021 May 28;12:660225. doi: 10.3389/fmicb.2021.660225 (PMC8193575; doi:10.3389/fmicb.2021.660225)
Supplement: Supplementary file 1 [file Table_1.xlsx]

## Sheet: 工作表1
Table S1. Background information of the sampled biogas plants.
Number	Plant ID	Sample ID	Group†	Location	Feedstock type	Reactor type	Process parameters and physicochemical characteristics of the biogas plants#
							Reactor volume (m3)	Operating temperature (°C)*	pH	HRT（d）	TC (%)	TN (%)	TS (%)	TAN (mg/L)	VFAs (mg/L)
1	AHP-04	MCAAHP04R1	MCA	Heifei, Anhui	Cattle manure	CSTR	2500 × 8	36-38	8.2	20	37.4	2.5	7.9	2197.8	200.49
2	AHP-06	MCAAHP06R1		Bengbu, Anhui	Cattle manure	CSTR	600	35	7.3	12	24.5	2.4	0.3	184.01	356.6
3	BJC-02	MCABJC02R1		Beijing	Cattle manure	USR	150 × 2	35	8.4	24	33	2.4	5.5	1047.29	2173.3
4	HLJ-01	MCAHLJ01R1		Mudanjiang, Heilongjiang	Cattle manure	CSTR	2800	41	8.6	23	42	2.3	16.2	1879.48	796.22
5	HNP-02	MCAHNP02R1		Anyang, Henan	Cattle manure	CSTR	800	35	9	133‡	35.7	2.1	12.1	1619.23	116.52
6	JSP-03	MCAJSP03R1		Gaoyou, Jiangsu	Cattle manure	Black film digester+CSTR	300 + 1200	A (16)	8	37.5	37.5	2.1	8.2	622.51	428.74
7	LNP-01	MCALNP01R1		Shenyang, Liaoning	Cattle manure	CSTR	6000 × 8	35-38	8	11	27.1	2.8	18.1	1772.12	301.38
8	SCP-01	MCASCP01R1		Leshan, Sichuan	Cattle manure	CSTR	300	A (16)	9	20	30.3	2.4	3.7	3472.2	70.26
9	SSX-03	MCASSX03R1		Linfen, Shanxi	Cattle manure	CSTR	1000	A (25)	8.1	15	23.2	2.4	0.2	329.37	0
10	SSX-04	MCASSX04R1		Linfen, Shanxi	Cattle manure	CSTR	1000	A (20)	8.3	15	22.2	1.3	0.7	139.36	321.34
11	SXP-02	MCASXP02R1		Xi'an, Shanxi	Cattle manure	CSTR	100	35	8.2	10	38.7	2.8	16	1285.99	171.45
12	SXP-03	MCASXP03R1		Xi'an, Shanxi	Cattle manure	CSTR	300	35	8.7	30	36.8	3.2	2.8	1061.62	120.54
13	YNP-04	MCAYNP04R1		Kunming, Yunan	Cattle manure	CSTR	1000	35	8.1	25	34.3	2.8	2.2	368.17	196.99
14	BJC-01	MCHBJC01R1	MCH	Beijing	Chicken manure	USR	2000	35	8.2	60	27.8	1.6	11.4	6401.64	201.65
15	BJC-03	MCHBJC03R1		Beijing	Chicken manure	CSTR	1000 × 2	35	8	69	32.8	6.4	2.5	5706.43	1218.97
16	SCP-05	MCHSCP05R1		Jianyang, Sichuan	Chicken manure	Buried digester	12	A (16)	8.2	12	36.6	3.7	1.2	5610.52	988.41
17	SDP-01	MCHSDP01R1		Yantai, Shandong	Chicken manure	CSTR	2900 × 8	37	8.1	30+3	35.9	4	8.6	6794.41	1134.17
18	SXP-04	MCHSXP04R1		Xi'an, Shanxi	Chicken manure	CSTR	100	35	8.7	20	28.3	2.9	1.8	419.66	0
19	YNP-01	MCHYNP01R1		Wenshan, Yunnan	Chicken manure	CSTR	600	35	8.2	20	31.8	2.1	14	3319.65	196.53
20	AHP-01	MPIAHP01R1	MPI	Huangshan, Anhui	Pig manure	CSTR	1200	35	8.4	30-40	30.9	3	1.4	2440.03	217.88
21	AHP-02	MPIAHP02R1		Heifei, Anhui	Pig manure	CSTR	300 × 2	A (20)	8	40	34.9	3.2	12.6	4629.59	588.76
22	BJC-05	MPIBJC05R1		Beijing	Pig manure	USR	500	35	7.8	50	33.1	3	5.7	2693.09	349.2
23	BJC-07	MPIBJC07R1		Beijing	Pig manure	USR	200	34	7.6	20	38.8	3.9	6.2	3763.95	1142.52
24	GZP-01	MPIGZP01R1		Qiannan, Guizhou	Pig manure	CSTR	800	A (17)	8.5	20	26.7	3.2	0.3	519.05	48.11
25	GZP-02	MPIGZP02R1		Qiannan, Guizhou	Pig manure	CSTR	800	A (18)	8.9	20	38.5	4.7	1.3	1082.59	481.62
26	GZP-03	MPIGZP03R1		Qiannan, Guizhou	Pig manure	CSTR	800	A (17)	8.5	15	35.6	4.7	1.8	800.73	1774.76
27	GXP-02	MPIGXP02R1		Nanning, Guangxi	Pig manure	Black film digester	8000 × 10	A (22)	8.2	80	38.7	4.7	1.7	981.67	32.95		‡
28	GXP-03	MPIGXP03R1		Nanning, Guangxi	Pig manure	CSTR	1000	A (22)	8.1	66.7	33	3.5	0.7	1240.17	1102.13
29	JSP-02	MPIJSP02R1		Yangzhou, Jiangsu	Pig manure	CSTR	1500	35	8	7.5	36.2	4.6	1.2	1321	234.42
30	JSP-04	MPIJSP04R1		Yangzhou, Jiangsu	Pig manure	CSTR	2000 × 10	A (16)	8.2	10	36.5	3.8	3.4	1388.8	493.32
31	JSP-05	MPIJSP05R1		Changzhou, Jiangsu	Pig manure	CSTR	1200	A (14)	8	80	40.8	2.8	0.2	1241.94	204.67
32	JSP-06	MPIJSP06R1		Yixing, Jiangsu	Pig manure	CSTR	300	A (15)	7.9	15	39.9	3.9	5	1164.32	505.49
33	JSP-07	MPIJSP07R1		Zhenjiang, Jiangsu	Pig manure	Black film digester	6300	A (20)	7.8	200	29.4	3	2.3	1326.65	0
34	JXP-01	MPIJXP01R1		Xinyu, Jiangxi	Pig manure	CSTR	3334 × 6	35	7.9	25-30	36.3	2.7	9.8	3379	305.15
35	JXP-02	MPIJXP02R1		Xinyu, Jiangxi	Pig manure	CSTR	3000 + 1500 × 2	38	8.2	25-30	30.9	3.3	12.7	3844.63	648.09
36	SCP-04	MPISCP04R1		Jianyang, Sichuan	Pig manure	USR	800	A (21)	8.4	20	40.5	4.2	4	565.23	384.53
37	SHC-01	MPISHC01R1		Shanghai	Pig manure	CSTR	500	A (31)	8	25	12.6	0.9	16	3695.93	137.5
38	SHC-02	MPISHC02R1		Shanghai	Pig manure	CSTR	600	A (24)	7.8	30	37.4	3.7	12.5	3026.13	225.5
39	SHC-03	MPISHC03R1		Shanghai	Pig manure	CSTR	600	A (30.6)	7.8	30	40.6	4.2	6.3	2924.85	137.97
40	SHC-04	MPISHC04R1		Shanghai	Pig manure	CSTR	600	A (31.3)	7.9	30	32.9	2.9	7.8	4720.16	740.4
41	SSX-01	MPISSX01R1		Yuncheng, Shanxi	Pig manure	CSTR	1000	A (25)	9	15	31.4	3.4	0.5	380.91	9
42	SSX-02	MPISSX02R1		Yuncheng, Shanxi	Pig manure	CSTR	1500	A (24)	8.7	15	28.6	2.7	0.7	1662.39	93.86
43	SXP-01	MPISXP01R1		Xi'an, Shanxi	Pig manure	CSTR	50	35	8.2	25	21.9	1.4	9.3	2575.15	875.18
44	YNP-02	MPIYNP02R1		Wenshan, Yunnan	Pig manure	CSTR	600	35	7.9	20	40.5	3.5	3.5	695.81	187.62
45	GXP-01	MPIGXP01R1		Guigang, Guangxi	Pig manure	Buried digester	100	A (21)	7.4	20	29.9	2.9	0.6	440.96	755.15
46	JSP-01	MPIJSP01R1		Yangzhou, Jiangsu	Pig manure	CSTR	1200	A (16)	8.7	7	34.2	3.5	1.2	325.12	0
47	YNP-03	MBEYNP03R1	OTH	Honghei, Yunnan	Bear manure	CSTR	400	35	7.4	20	31.6	3.8	0.2	525.15	51.43
48	BJC-10	MPGBJC10R1		Beijing	Pigeon manure	USR	200	37	7.8	27	39.6	5.9	7.2	4736.87	972.47
49	BJC-06	OSPBJC06R1		Beijing	Sweet potato	USR	200	40	8.3	32	33	3	3.9	423.14	341.32
50	HLJ-02	SCAHLJ02R1		Jixi, Heilongjiang	Cattle manure+Straw	ABR	5000	35	7.7	286‡	24.6	1.5	0.4	96.42	96.42
51	HNP-03	SCHHNP03R1		Nanyang, Henan	Chicken manure+Straw	Black film digester	1000	A (18)	8.4	90	35.7	3.7	0.4	2346.81	481.63
52	LNP-02	SPILNP02R1		Liaoyang, Liaoning	Pig manure+Straw	CSTR	3740 × 3	A (23)	7.8	7-10	36.2	4	1.8	1308.94	247.72
53	BJC-04	MMIBJC04R1		Beijing	Chicken/Pig/Cattle manure+Straw	CSTR	1000 × 2	37	8	53	37.1	3.7	7.9	6112.86	74.57
54	SCP-02	OSESCP02R1		Leshan, Sichuan	Pig manure+Sewage water	CSTR	180	A (16)	8.2	20	30.8	3.4	0.6	1471.52	554.09
55	SCP-03	OSESCP03R1		Leshan, Sichuan	Rabbit manure+Sewage water	CSTR	500	A (16)	8.2	20	32.7	3.2	0.6	405.08	0
56	BJC-09	OMVBJC09R1		Beijing	Pig manure+Vegetable	USR	160	32	7.9	80	36.8	3.3	9.9	3123.51	297.98
#: Data cited from Ma et al. (2021).
†: According to their feedstock types, the 56 biogas plants were divided into four groups: MCA (feed with cattle manure), MCH (feed with chicken manure), MPI (feed with pig manure), and OTH (feed with others).
*: A, ambient temperature.
‡: Insufficient feedstock supplied caused the calculated long HRT.
HRT, hydraulic retention time; TN, total nitrogen; TC: total carbon; TS: total solid; TAN: total ammonia nitrogen; VFAs: volatile fatty acids.
ABR, Anaerobic baffled reactor; CSTR, continuous stirred-tank reactor; USR, upflow anaerobic solid reactor.
Ma SC, Jiang F, Huang Y, Zhang Y, Wang S, Fan H, et al.. (2021). A microbial gene catalog of anaerobic digestion from full-scale biogas plants. GigaScience. 10, 1-10.
