# Supplementary material for: Variation of Metagenome From Feedstock to Digestate in Full-Scale Biogas Plants
Source: Front Microbiol. 2021 May 28;12:660225. doi: 10.3389/fmicb.2021.660225 (PMC8193575; doi:10.3389/fmicb.2021.660225)
Supplement: Supplementary file 2 [file Table_2.xlsx]

## Sheet: Corr_drug_abundance_diff_temper
Table S2. Spearman correlations between the operating temperature and the difference of the relative abundance of 29 types of antibiotic resistance genes (ARGs) in digestate minus that in feedstock of 56 full-scale biogas plants (BGPs).
ARG type	Correlation coefficient	BH adjusted P-value
acridine dye	-0.2	0.45
aminocoumarin	-0.14	0.56
aminoglycoside	0.05	0.84
bicyclomycin	-0.04	0.84
carbapenem	0.24	0.39
cephalosporin	-0.28	0.39
cephamycin	-0.22	0.42
diaminopyrimidine	-0.08	0.75
elfamycin	-0.17	0.46
fluoroquinolone	-0.08	0.75
fosfomycin	-0.27	0.39
fusidic acid	0.02	0.91
glycopeptide	0.25	0.39
lincosamide	-0.27	0.39
macrolide	0.08	0.75
nitrofuran	-0.1	0.68
nitroimidazole	-0.11	0.68
nucleoside	0.11	0.68
oxazolidinone	-0.18	0.46
para-aminosalicylic acid	0.19	0.46
penam	-0.15	0.54
peptide	-0.17	0.46
phenicol	-0.04	0.84
rifamycin	-0.2	0.45
streptogramin	-0.02	0.91
sulfonamide	-0.07	0.75
tetracycline	-0.02	0.91
triclosan	-0.24	0.39
multi-drug	-0.13	0.64
