# Supplementary material for: Variation of Metagenome From Feedstock to Digestate in Full-Scale Biogas Plants
Source: Front Microbiol. 2021 May 28;12:660225. doi: 10.3389/fmicb.2021.660225 (PMC8193575; doi:10.3389/fmicb.2021.660225)
Supplement: Supplementary file 3 [file Table_3.xlsx]

## Sheet: drug
Table S3. Wilcoxon signed-rank test of the relative abundance of 29 types of antibiotic resistance genes (ARGs) between feedstock and digestate samples of 56 full-scale biogas plants (BGPs).
ARG type	All (n = 56)			MCA (n = 13)
	Feedstock	Digestate	Sig.	Feedstock	Digestate	Sig.
Acridine dye	0	0		0	0
Aminocoumarin	3.45e-05	2.07e-06	*	2.56e-06	0	*
Aminoglycoside	0.0264192	0.0110896	*	0.00639	0.00279	*
Bicyclomycin	0	0		0	0
Carbapenem	0	0		0	0
Cephalosporin	2.9e-06	0	*	1.22e-06	0
Cephamycin	0.000636	2.39e-05	*	0.000938	2.14e-05	*
Diaminopyrimidine	0.000752	0.000175	*	0.000153	3.72e-05	*
Elfamycin	5.77e-05	3.29e-06	*	6.44e-06	1.11e-06	*
Fluoroquinolone	0.000248	4.13e-05	*	5.35e-05	2.11e-05	*
Fosfomycin	2.98e-05	1.71e-06	*	1.83e-06	0	*
Fusidic acid	0	0		0	0
Glycopeptide	0.000201	0.000221		0.000113	0.00011
Lincosamide	0.00487	0.00253	*	0.00367	0.00207	*
Macrolide	0.00252	0.0015	*	0.00115	0.000549	*
Nitrofuran	9.89e-06	0	*	0	0
Nitroimidazole	1.25e-05	0	*	0	0
Nucleoside	0.00125	0.000939	*	0.000124	4.21e-05
Oxazolidinone	0.00125	0.000265	*	1.2e-05	8.72e-06
Para-aminosalicylic acid	6.19e-06	0	*	5.41e-06	0	*
Penam	0.000235	5.04e-05	*	0.000137	3.13e-05	*
Peptide	6.13e-05	4.28e-06	*	2.08e-06	4.99e-07	*
Phenicol	0.00666	0.00167	*	0.000948	0.000171	*
Rifamycin	2.97e-05	5.92e-06	*	5.23e-06	1.43e-06	*
Streptogramin	0.000123	9.26e-06	*	0	0
Sulfonamide	4.72e-05	2.89e-05	*	2.41e-05	3.82e-05
Tetracycline	0.0483349	0.032902	*	0.0112133	0.00652	*
Triclosan	0	0		0	0
Multi-drug	0.0504	0.0288	*	0.0161	0.0112
Total	0.140424	0.0839446	*	0.0475813	0.0232669	*
Note: values are medians of relative abundances.
*: indicates significant differences between feedstock and digestate at P < 0.05
ARG type	MCH (n = 6)			MPI (n = 27)
	Feedstock	Digestate	Sig.	Feedstock	Digestate	Sig.
Acridine dye	1.88e-06	0		0	0
Aminocoumarin	0.000606	2.94e-06	*	5.49e-05	2.74e-06	*
Aminoglycoside	0.0409118	0.0120513	*	0.0313628	0.0197244	*
Bicyclomycin	0	0		0	0
Carbapenem	2.09e-06	0		0	0
Cephalosporin	0.000167	0	*	1.77e-06	0	*
Cephamycin	0.00012	5.45e-06	*	0.000855	7.15e-05	*
Diaminopyrimidine	0.00178	0.000183	*	0.00105	0.000312	*
Elfamycin	0.000743	6.86e-06	*	8.97e-05	3.75e-06	*
Fluoroquinolone	0.00224	5.61e-05	*	0.00031	4.59e-05	*
Fosfomycin	0.000695	1.24e-05	*	4.1e-05	2.73e-06	*
Fusidic acid	0	0		0	0
Glycopeptide	0.000203	0.000727		0.00024	0.000203
Lincosamide	0.00578	0.00331	*	0.00689	0.00353	*
Macrolide	0.00386	0.00137	*	0.00411	0.00285	*
Nitrofuran	0.000178	0	*	1.8e-05	0	*
Nitroimidazole	0.000246	0	*	2.22e-05	1.07e-06	*
Nucleoside	0.000998	0.00115		0.00198	0.00149	*
Oxazolidinone	0.00282	0.000837	*	0.00247	0.000507	*
Para-aminosalicylic acid	1.16e-06	0		1.45e-05	0	*
Penam	0.000289	4.19e-05	*	0.000234	9.95e-05	*
Peptide	0.00101	3.59e-06	*	0.000114	5.89e-06	*
Phenicol	0.013421	0.00184	*	0.00965	0.00423	*
Rifamycin	0.000232	5.47e-06	*	4.06e-05	8.71e-06	*
Streptogramin	0.000331	3.51e-06	*	0.000289	2.48e-05	*
Sulfonamide	8.54e-06	4.8e-06	*	7.78e-05	3.97e-05	*
Tetracycline	0.0483349	0.0323366	*	0.054137	0.0426193	*
Triclosan	2.55e-07	0		0	0
Multi-drug	0.0961	0.0321	*	0.0584	0.0378	*
Total	0.222192	0.0839446	*	0.171989	0.110595	*
ARG type	OTH (n = 10)
	Feedstock	Digestate	Sig.
Acridine dye	0	0
Aminocoumarin	0.000133	2.69e-06	*
Aminoglycoside	0.0305693	0.00917	*
Bicyclomycin	0	0
Carbapenem	0	0
Cephalosporin	3.72e-05	9.55e-07	*
Cephamycin	0.000195	1.62e-05	*
Diaminopyrimidine	0.00169	0.000209	*
Elfamycin	0.000227	9.63e-06	*
Fluoroquinolone	0.00074	4.74e-05	*
Fosfomycin	8.21e-05	4.2e-06	*
Fusidic acid	0	0
Glycopeptide	0.000189	0.00023
Lincosamide	0.00399	0.00252
Macrolide	0.00258	0.00159	*
Nitrofuran	3.97e-05	0	*
Nitroimidazole	5.22e-05	7.35e-07	*
Nucleoside	0.00106	0.000545
Oxazolidinone	0.00062	0.000112	*
Para-aminosalicylic acid	1.4e-06	0	*
Penam	0.000508	4.63e-05	*
Peptide	0.000243	4.46e-06	*
Phenicol	0.00607	0.00135	*
Rifamycin	4.67e-05	3.33e-06	*
Streptogramin	0.000102	8.7e-06	*
Sulfonamide	4.42e-05	3.81e-05
Tetracycline	0.0410839	0.0298331	*
Triclosan	0	0
Multi-drug	0.0496	0.0236	*
Total	0.1366	0.0714612	*
