# Supplementary material for: Variation of Metagenome From Feedstock to Digestate in Full-Scale Biogas Plants
Source: Front Microbiol. 2021 May 28;12:660225. doi: 10.3389/fmicb.2021.660225 (PMC8193575; doi:10.3389/fmicb.2021.660225)
Supplement: Supplementary file 4 [file Table_4.xlsx]

## Sheet: Corr_pathogen_abundance_diff_te
Table S4. Spearman correlations between the operating temperature and the difference of the relative abundance of 79 pathogen species in digestate minus that in feedstock of 56 full-scale biogas plants (BGPs).
Pathogen species	Correlation coefficient	BH adjusted P-value
Achromobacter xylosoxidans	0.07	0.8
Acinetobacter baumannii	0.1	0.77
Acinetobacter haemolyticus	0.16	0.63
Acinetobacter lwoffii	-0.11	0.77
Acinetobacter nosocomialis	0.06	0.83
Aeromonas hydrophila	0.2	0.54
Aeromonas salmonicida	-0.1	0.77
Bacillus cereus	0.26	0.53
Bacteroides fragilis	0.05	0.87
Bordetella pertussis	-0.11	0.77
Burkholderia cenocepacia	0.24	0.53
Burkholderia cepacia	-0.21	0.54
Burkholderia pseudomallei	0.24	0.53
Campylobacter coli	0.03	0.9
Campylobacter jejuni	0.2	0.54
Chlamydia trachomatis	0.39	0.09
Citrobacter amalonaticus	-0.19	0.54
Citrobacter freundii	-0.15	0.64
Citrobacter koseri	-0.08	0.8
Citrobacter youngae	-0.21	0.54
Clostridium botulinum	-0.18	0.58
Clostridium novyi	-0.17	0.58
Clostridium perfringens	0.21	0.54
Clostridium tetani	-0.18	0.58
Corynebacterium diphtheriae	0.08	0.8
Enterobacter asburiae	0.07	0.8
Enterobacter cloacae	-0.24	0.53
Enterobacter hormaechei	-0.1	0.77
Enterobacter kobei	-0.12	0.75
Enterococcus faecalis	-0.14	0.71
Enterococcus faecium	-0.1	0.77
Escherichia coli	-0.07	0.8
Fusobacterium necrophorum	0.15	0.64
Gardnerella vaginalis	0.01	0.97
Haemophilus influenzae	-0.09	0.78
Haemophilus parainfluenzae	-0.21	0.54
Helicobacter pylori	0	1
Klebsiella oxytoca	-0.24	0.53
Klebsiella pneumoniae	-0.26	0.53
Listeria monocytogenes	0.06	0.84
Micrococcus luteus	0.19	0.57
Morganella morganii	0.1	0.77
Neisseria meningitidis	0.2	0.54
Pasteurella multocida	-0.41	0.06
Porphyromonas gingivalis	0.1	0.77
Proteus mirabilis	-0.1	0.77
Proteus penneri	0.04	0.89
Proteus vulgaris	0.04	0.89
Providencia rettgeri	-0.03	0.89
Providencia stuartii	-0.09	0.78
Pseudomonas aeruginosa	-0.04	0.88
Pseudomonas fluorescens	-0.28	0.53
Pseudomonas putida	0.16	0.64
Pseudomonas stutzeri	-0.22	0.54
Ralstonia pickettii	0.15	0.64
Raoultella planticola	-0.49	0.01
Salmonella enterica	-0.03	0.89
Serratia liquefaciens	-0.26	0.53
Serratia marcescens	-0.02	0.92
Shigella dysenteriae	-0.18	0.58
Shigella flexneri	-0.12	0.75
Shigella sonnei	-0.1	0.77
Staphylococcus aureus	0.09	0.78
Staphylococcus epidermidis	0	1
Staphylococcus lugdunensis	0	1
Staphylococcus saprophyticus	0.07	0.8
Stenotrophomonas maltophilia	-0.07	0.8
Streptococcus agalactiae	-0.02	0.96
Streptococcus anginosus	-0.22	0.54
Streptococcus constellatus	-0.13	0.75
Streptococcus mutans	0.15	0.65
Streptococcus pneumoniae	-0.34	0.22
Streptococcus pyogenes	-0.06	0.83
Vibrio cholerae	-0.09	0.78
Vibrio parahaemolyticus	-0.13	0.72
Vibrio vulnificus	-0.03	0.89
Yersinia enterocolitica	-0.05	0.85
Yersinia pestis	0.06	0.83
Yersinia pseudotuberculosis	-0.16	0.63
