# Supplementary material for: Variation of Metagenome From Feedstock to Digestate in Full-Scale Biogas Plants
Source: Front Microbiol. 2021 May 28;12:660225. doi: 10.3389/fmicb.2021.660225 (PMC8193575; doi:10.3389/fmicb.2021.660225)
Supplement: Supplementary file 5 [file Table_5.xlsx]

## Sheet: pathogen
Table S5. Wilcoxon signed-rank test of the relative abundance of 79 pathogens between feedstock and digestate of 56 BGPs.
Pathogen (species)	All (n = 56)			MCA (n = 13)
	Feedstock	Digestate	Sig.	Feedstock	Digestate	Sig.
Achromobacter xylosoxidans	4.6e-05	1.24e-05	*	4.825e-06	1.225e-06
Acinetobacter baumannii	0.00525	0.000447	*	0.00275	0.000267	*
Acinetobacter haemolyticus	0.000145	1.41e-05	*	0.000145	1.945e-05	*
Acinetobacter lwoffii	0.00696	0.000358	*	0.004245	0.000488	*
Acinetobacter nosocomialis	0.000191	3.94e-05	*	2.795e-05	1.385e-05	*
Aeromonas hydrophila	2.83e-05	4.61e-06	*	6.63e-06	1.665e-06
Aeromonas salmonicida	0.000105	4.44e-05	*	2.64e-05	3.975e-05
Bacillus cereus	5.7e-05	4.35e-05		2.615e-05	1.0585e-05	*
Bacteroides fragilis	0.00968	0.00709		0.002865	0.001995
Bordetella pertussis	0	2.42e-05	*	0	3.455e-05	*
Burkholderia cenocepacia	0	0		0	0
Burkholderia cepacia	8.16e-07	1.5e-06		0	0
Burkholderia pseudomallei	1.63e-05	0	*	1.445e-05	0
Campylobacter coli	0.00143	0.00018	*	8.3e-05	5.8e-06	*
Campylobacter jejuni	0.0015	0.000599	*	0.000244	5.465e-05	*
Chlamydia trachomatis	1.01e-05	0	*	0	0
Citrobacter amalonaticus	0	0		0	0
Citrobacter freundii	9.63e-05	0	*	1.155e-05	0	*
Citrobacter koseri	0	0		0	0
Citrobacter youngae	7.32e-06	0	*	0	0
Clostridium botulinum	0.000113	4.69e-05	*	4.8e-05	4.06e-06	*
Clostridium novyi	0	0		0	0
Clostridium perfringens	0.00153	0.000808	*	0.0002535	8.445e-05	*
Clostridium tetani	3.45e-06	0	*	9.75e-07	0	*
Corynebacterium diphtheriae	5.07e-05	1.68e-05	*	5.465e-06	2.74e-06
Enterobacter asburiae	1.89e-05	0	*	8.32e-06	0	*
Enterobacter cloacae	8.43e-05	2.96e-05	*	2.225e-05	2.16e-05
Enterobacter hormaechei	8.92e-07	0	*	0	0
Enterobacter kobei	0	0		0	0
Enterococcus faecalis	0.0100439	0.00177	*	0.0008555	0.000204	*
Enterococcus faecium	0.00878	0.00318	*	0.00197	0.000268	*
Escherichia coli	0.0159113	0.00264	*	0.00329	0.0007125	*
Fusobacterium necrophorum	0.00397	0.00344		0.00107	0.0007425
Gardnerella vaginalis	0	0		0	0
Haemophilus influenzae	0	0		0	0
Haemophilus parainfluenzae	0	0		0	0
Helicobacter pylori	0	0		0	0
Klebsiella oxytoca	2.95e-06	0	*	1.32e-06	0	*
Klebsiella pneumoniae	0.000724	0.00057	*	0.0003565	0.0002265
Listeria monocytogenes	0.000867	6.27e-06	*	0.0002825	0	*
Micrococcus luteus	0.000102	2.79e-05	*	6.775e-05	2.765e-05	*
Morganella morganii	0.000101	3.48e-05	*	3.12e-05	1.265e-05	*
Neisseria meningitidis	0	0		0	0
Pasteurella multocida	0.000237	0.000601	*	2.5e-05	0.0002995	*
Porphyromonas gingivalis	1.83e-05	0	*	1.245e-05	0	*
Proteus mirabilis	0.000202	2.09e-05	*	3.81e-05	7.45e-06	*
Proteus penneri	8.43e-06	0	*	0	0
Proteus vulgaris	2.46e-05	0	*	0	0
Providencia rettgeri	0.00025	6.84e-05	*	2.16e-05	2.865e-05
Providencia stuartii	7.08e-06	2.22e-06	*	0	1.58e-06
Pseudomonas aeruginosa	0.00205	0.000845	*	0.0009315	0.0004195	*
Pseudomonas fluorescens	2.69e-06	2.17e-06		7.105e-06	0	*
Pseudomonas putida	1.76e-05	1.06e-05	*	1.88e-05	1.48e-05
Pseudomonas stutzeri	0.000303	1.25e-05	*	0.000366	6.8e-06	*
Ralstonia pickettii	4.03e-06	0		1.425e-06	0
Raoultella planticola	2.73e-05	0.000239	*	3.975e-06	8.35e-05	*
Salmonella enterica	0.00149	0.000231	*	0.000571	0.0001065	*
Serratia liquefaciens	0	0		0	0
Serratia marcescens	0	0		0	0
Shigella dysenteriae	3.24e-05	1.66e-06	*	3.86e-06	0	*
Shigella flexneri	9.8e-05	6.1e-06	*	8.23e-06	2.585e-07	*
Shigella sonnei	5.58e-05	1.73e-06	*	8.43e-06	0	*
Staphylococcus aureus	0.00226	0.000505	*	0.0003185	0.0001135	*
Staphylococcus epidermidis	1.08e-05	3.65e-05	*	0	2.475e-06	*
Staphylococcus lugdunensis	0	0		0	0
Staphylococcus saprophyticus	0.000101	0	*	1.37e-05	0	*
Stenotrophomonas maltophilia	0.000198	3.68e-05	*	0.0001845	2.105e-05	*
Streptococcus agalactiae	0.000185	7.21e-05	*	3.555e-05	5.25e-05
Streptococcus anginosus	0.000534	0.000129	*	3.37e-05	2.3e-05
Streptococcus constellatus	2.01e-06	0	*	0	0
Streptococcus mutans	5.42e-06	4.21e-05	*	0	1.725e-05	*
Streptococcus pneumoniae	0.00442	0.00787	*	0.000809	0.000963	*
Streptococcus pyogenes	0.000104	1.73e-05	*	3.095e-05	4.79e-06	*
Vibrio cholerae	0.00033	0.000137	*	0.000141	4.49e-05	*
Vibrio parahaemolyticus	5.61e-05	1.08e-05	*	1.018e-05	1.0735e-05
Vibrio vulnificus	6.31e-05	7.1e-07	*	4.465e-05	6.475e-07	*
Yersinia enterocolitica	0	0		0	0
Yersinia pestis	0	0		0	0
Yersinia pseudotuberculosis	0	0		0	0
total	0.111957	0.0502583	*	0.0289761	0.0130599	*
Note: values are medians of relative abundances.
*: indicates significant differences between feedstock and digestate at P < 0.05
Pathogen (species)	MCH (n = 6)			MPI (n = 27)
	Feedstock	Digestate	Sig.	Feedstock	Digestate	Sig.
Achromobacter xylosoxidans	3.73e-05	8.18e-06		8.755e-05	6.495e-05
Acinetobacter baumannii	0.00866	0.000426	*	0.005845	0.001135	*
Acinetobacter haemolyticus	0.000316	4.02e-06	*	0.0001225	1.625e-05	*
Acinetobacter lwoffii	0.0116123	0.000182	*	0.005505	0.000381	*
Acinetobacter nosocomialis	0.000541	2.71e-05		0.000338	6.775e-05	*
Aeromonas hydrophila	4.04e-05	0		3.13e-05	8.565e-06	*
Aeromonas salmonicida	2.35e-05	7.11e-06		0.0002115	9.76e-05	*
Bacillus cereus	5.7e-05	4.36e-05		8.01e-05	6.14e-05
Bacteroides fragilis	0.0515278	0.00967	*	0.011601	0.0101836
Bordetella pertussis	0	1.69e-05	*	0	1.315e-05	*
Burkholderia cenocepacia	0	0		0	0
Burkholderia cepacia	0	1.5e-06		1.91e-06	3.675e-06	*
Burkholderia pseudomallei	1.51e-05	0		4.365e-05	2.44e-06	*
Campylobacter coli	0.00448	0.000654	*	0.002415	0.0004485	*
Campylobacter jejuni	0.000473	0.000222		0.00267	0.001245	*
Chlamydia trachomatis	2.17e-06	0		2.58e-05	0	*
Citrobacter amalonaticus	3.6e-05	0		0	0
Citrobacter freundii	0.00421	0	*	9.46e-05	0	*
Citrobacter koseri	2.75e-05	0		0	0
Citrobacter youngae	0.000253	0		7.58e-06	0	*
Clostridium botulinum	5.75e-05	0	*	0.0001475	7.94e-05	*
Clostridium novyi	2.39e-06	0		0	0
Clostridium perfringens	0.000333	6.59e-05		0.006015	0.00182	*
Clostridium tetani	1.46e-05	0		6.745e-06	0	*
Corynebacterium diphtheriae	6.75e-05	1.96e-05	*	9.67e-05	2.265e-05	*
Enterobacter asburiae	5.74e-05	0	*	2.125e-05	0	*
Enterobacter cloacae	0.00225	4.8e-05	*	0.00011495	3.4e-05	*
Enterobacter hormaechei	9.26e-05	0	*	1.491e-06	0	*
Enterobacter kobei	4.64e-05	0		0	0
Enterococcus faecalis	0.0319595	0.00377	*	0.0150463	0.002125	*
Enterococcus faecium	0.0230987	0.00518	*	0.0143903	0.00378	*
Escherichia coli	0.238427	0.00143	*	0.0334794	0.004005	*
Fusobacterium necrophorum	0.00361	0.0233402		0.006035	0.00523
Gardnerella vaginalis	0	0		0	0
Haemophilus influenzae	0	0		0	0
Haemophilus parainfluenzae	9.72e-06	0		0	0
Helicobacter pylori	0	0		3.535e-06	1.865e-06
Klebsiella oxytoca	4.74e-05	0		1.192e-06	0	*
Klebsiella pneumoniae	0.0160234	0.000511	*	0.000751	0.0008455
Listeria monocytogenes	0.000425	9.25e-06	*	0.00227	1.235e-05	*
Micrococcus luteus	3.88e-05	7.85e-06		0.000147	4.515e-05	*
Morganella morganii	0.00135	8.56e-05		0.0001195	5.125e-05	*
Neisseria meningitidis	0	0		0	0
Pasteurella multocida	0.000851	0.000876		0.000354	0.0007995
Porphyromonas gingivalis	1.8e-05	0	*	2.095e-05	0	*
Proteus mirabilis	0.00457	9.33e-06	*	0.000246	4.16e-05	*
Proteus penneri	0.000146	0	*	2.315e-05	0	*
Proteus vulgaris	0.000353	0	*	6.48e-05	0	*
Providencia rettgeri	0.00117	0.000104	*	0.000256	8.12e-05
Providencia stuartii	2.97e-05	3.33e-06	*	1.094e-05	2.975e-06	*
Pseudomonas aeruginosa	0.00321	0.000381		0.002625	0.0015
Pseudomonas fluorescens	1.13e-05	0		1.03e-06	2.755e-06
Pseudomonas putida	1.82e-05	3.25e-06		1.14e-05	8.985e-06
Pseudomonas stutzeri	0.000761	2.56e-06	*	0.000197	1.715e-05	*
Ralstonia pickettii	6.96e-07	0		5.86e-06	0
Raoultella planticola	0.000252	0.000202		4.025e-05	0.0005445	*
Salmonella enterica	0.00721	0.000291	*	0.00159	0.000507	*
Serratia liquefaciens	0	0		0	0
Serratia marcescens	8.99e-06	0		0	0
Shigella dysenteriae	0.000487	3.27e-06	*	5.84e-05	3.115e-06	*
Shigella flexneri	0.00172	2.55e-06	*	0.0002125	1.26e-05	*
Shigella sonnei	0.000921	1.91e-06	*	0.000115	2.005e-06	*
Staphylococcus aureus	0.00519	0.00133		0.003425	0.0006125	*
Staphylococcus epidermidis	5.45e-05	4.69e-05		3.11e-05	8.415e-05	*
Staphylococcus lugdunensis	0	0		0	0
Staphylococcus saprophyticus	0.00195	0	*	0.0001465	0	*
Stenotrophomonas maltophilia	0.000101	2.58e-05	*	0.000174	7.6e-05	*
Streptococcus agalactiae	0.00014	8.95e-05		0.000391	6.995e-05	*
Streptococcus anginosus	0.00115	9.21e-05	*	0.001295	0.000226	*
Streptococcus constellatus	0	0		1.235e-05	0	*
Streptococcus mutans	0	5.69e-05	*	2.615e-05	4.795e-05	*
Streptococcus pneumoniae	0.00293	0.00622		0.005825	0.0115928	*
Streptococcus pyogenes	9.48e-05	3.42e-05		0.000194	2.14e-05	*
Vibrio cholerae	0.00034	0.000131	*	0.000491	0.000282
Vibrio parahaemolyticus	0.000218	2.7e-05	*	4.845e-05	6.97e-06	*
Vibrio vulnificus	3.54e-05	3.09e-06	*	7.505e-05	6.94e-07	*
Yersinia enterocolitica	2.3e-05	0		0	0
Yersinia pestis	2.36e-06	0		1.0895e-06	0	*
Yersinia pseudotuberculosis	2.69e-05	0	*	2.41e-06	0
total	0.509839	0.0743045	*	0.143065	0.0686632	*
Pathogen (species)	OTH (n = 10)
	Feedstock	Digestate	Sig.
Achromobacter xylosoxidans	8.005e-05	8.37e-06	*
Acinetobacter baumannii	0.00732	0.0003465	*
Acinetobacter haemolyticus	0.000141	1.42e-05	*
Acinetobacter lwoffii	0.0219468	0.0002925	*
Acinetobacter nosocomialis	0.000194	1.0925e-05	*
Aeromonas hydrophila	3.55e-05	6.27e-06	*
Aeromonas salmonicida	0.0001055	2.575e-05	*
Bacillus cereus	4.55e-05	4.655e-05
Bacteroides fragilis	0.009685	0.008455
Bordetella pertussis	0	1.92e-05	*
Burkholderia cenocepacia	0	0
Burkholderia cepacia	1.42e-06	0
Burkholderia pseudomallei	1.225e-05	0
Campylobacter coli	0.0006965	0.000209	*
Campylobacter jejuni	0.0009915	0.0002835	*
Chlamydia trachomatis	1.625e-05	0	*
Citrobacter amalonaticus	1.98e-06	0	*
Citrobacter freundii	0.00033	0	*
Citrobacter koseri	0	0
Citrobacter youngae	2.875e-05	0	*
Clostridium botulinum	0.0001595	0.0001505
Clostridium novyi	0	0
Clostridium perfringens	0.0015015	0.00126
Clostridium tetani	0	0
Corynebacterium diphtheriae	4.585e-05	1.795e-05
Enterobacter asburiae	3.545e-05	0	*
Enterobacter cloacae	0.000403	2.715e-05	*
Enterobacter hormaechei	3.715e-06	0	*
Enterobacter kobei	0	0
Enterococcus faecalis	0.00820555	0.00141	*
Enterococcus faecium	0.0096899	0.002655	*
Escherichia coli	0.059508	0.00252	*
Fusobacterium necrophorum	0.00371	0.004005
Gardnerella vaginalis	0	0
Haemophilus influenzae	0	0
Haemophilus parainfluenzae	0	0
Helicobacter pylori	0	0
Klebsiella oxytoca	6.07e-06	0	*
Klebsiella pneumoniae	0.002205	0.000551	*
Listeria monocytogenes	0.001155	8.075e-06	*
Micrococcus luteus	6.79e-05	1.645e-05	*
Morganella morganii	0.000218	2.88e-05	*
Neisseria meningitidis	0	0
Pasteurella multocida	0.000369	0.0003475
Porphyromonas gingivalis	1.86e-05	0	*
Proteus mirabilis	0.000285	3.075e-05	*
Proteus penneri	8.935e-06	0	*
Proteus vulgaris	3.485e-05	0	*
Providencia rettgeri	0.0003275	4.865e-05	*
Providencia stuartii	7.7e-06	2.145e-06
Pseudomonas aeruginosa	0.003255	0.000836	*
Pseudomonas fluorescens	4.24e-06	1.225e-06
Pseudomonas putida	2.83e-05	1.0095e-05	*
Pseudomonas stutzeri	0.000835	1.725e-05	*
Ralstonia pickettii	3.33e-06	0	*
Raoultella planticola	5.45e-05	0.0002255
Salmonella enterica	0.003725	0.000245	*
Serratia liquefaciens	0	0
Serratia marcescens	1.77e-06	0	*
Shigella dysenteriae	0.0001357	0	*
Shigella flexneri	0.000418	1.03e-05	*
Shigella sonnei	0.00026455	8.535e-06	*
Staphylococcus aureus	0.00236	0.0004805	*
Staphylococcus epidermidis	1.575e-05	2.285e-05
Staphylococcus lugdunensis	0	0
Staphylococcus saprophyticus	9.445e-05	0	*
Stenotrophomonas maltophilia	0.00037	2.91e-05	*
Streptococcus agalactiae	0.00038	9.39e-05	*
Streptococcus anginosus	0.0008335	0.000198	*
Streptococcus constellatus	0	0
Streptococcus mutans	2.07e-06	7.49e-05	*
Streptococcus pneumoniae	0.00504	0.00725
Streptococcus pyogenes	6.03e-05	2.09e-05	*
Vibrio cholerae	0.000697	0.0001308	*
Vibrio parahaemolyticus	8.65e-05	8.76e-06	*
Vibrio vulnificus	7.35e-05	3.455e-07	*
Yersinia enterocolitica	0	0
Yersinia pestis	9.35e-07	0
Yersinia pseudotuberculosis	4.45e-06	0
total	0.209621	0.0492852	*
